# Supplementary material for: Unlocking opioid neuropeptide dynamics with genetically encoded biosensors
Source: Nat Neurosci. 2024 Jul 15;27(9):1844–57. doi: 10.1038/s41593-024-01697-1 (PMC11374718; doi:10.1038/s41593-024-01697-1)
Supplement: Supplementary file 2 — Supplementary Table 1: Key reagent and resources table. [file 41593_2024_1697_MOESM2_ESM.xlsx]

## Sheet: Supplementary table 1
Reagent or Resource	Source	Identifier
Bacterial and Virus Strains
NEB 5-alpha competent E. coli (high efficiency)	NEB	C2987I
NEB10-beta competent E. coli (high efficiency)	NEB	C3019I
AAV1-hSyn-κLight1.2a	UC Davis viral core	N/A
AAV1-hSyn-κLight1.2b	UC Davis viral core	N/A
AAV1-hSyn-κLight1.2c	UC Davis viral core	N/A
AAV9-hSyn-κLight1.3	Canadian Neurophotonics	N/A
AAV1-hSyn-κLight0	Canadian Neurophotonics	N/A
AAV9-hSyn-δLight	Canadian Neurophotonics	N/A
AAV1-hSyn-δLight0	Canadian Neurophotonics	N/A
AAV1-CAG-DIO-κLight1.3a	UC Davis viral core	N/A
AAV5-DIO-ChrimsonR-tdTomato	UW NAPE Center viral vector core	N/A
AAV-DJ-CAG-GFP	Addgene	Plasmid #37825
Chemicals, Peptides, and Recombinant Proteins
Dynorphin A17	sigma aldrich	D8147-1MG
Dynorphin A13	Phoenix Pharmaceuticals, Inc.	021-21
Dynorphin A8	Phoenix Pharmaceuticals, Inc.	021-10
Dynorphin B9	Phoenix Pharmaceuticals, Inc.	021-38
Met-enkephalin	Phoenix Pharmaceuticals, Inc.	024-35
Leu-enkephalin	Phoenix Pharmaceuticals, Inc.	024-21
Deltorphin I	Phoenix Pharmaceuticals, Inc.	050-05
DPDPE	Phoenix Pharmaceuticals, Inc.	024-16
DAMGO	Phoenix Pharmaceuticals, Inc.	024-10
β-endorphin	Phoenix Pharmaceuticals, Inc.	022-14
Endomorphin I	Phoenix Pharmaceuticals, Inc.	044-10
Metorphinamide	Phoenix Pharmaceuticals, Inc.	024-54
β-neo-endorphin	Phoenix Pharmaceuticals, Inc.	021-44
BAM18	Phoenix Pharmaceuticals, Inc.	024-06
U50488	Fisher scientific	04-952-5
SNC80	Fisher scientific	50-816-10001
Nalfurafine hydrochloride	AdooQ Bioscience	A12579
Morphine Sulfate	Mallinckrodt	0406-1521-53
Fentanyl citrate salt	Sigma-Aldrich	F3886-25MG
Oxycodone hydrochloride	Sigma-Aldrich	O1378-500MG
(±)-Methadone hydrochloride	Sigma-Aldrich	M0267-1G
Buprenorphine hydrochloride	Sigma-Aldrich	B9275-50MG
Naloxone	Tocris	05-991-00
Norbinaltorphimine	Millipore Sigma	5.08017.0001
ICI174864	Tocris	820
CTAP	Tocris	1560/1
CYD8	Banghart Lab and NIDA Drug Supply Program	N/A
NBQX	HelloBio	Cat #HB0443
CPP	Tocris	Cat #0247
U69593	Millipore Sigma	U103-5MG
SNC162	Tocris	1529
Aticaprant	Research Triangle Institute	14240-115
Critical Commercial Assays
DNA miniprep kit	QIAGEN	27104
PCR purification kitDNA miniprep kit	QIAGEN	27104
Endo-free plasmid maxi kitPCR purification kit	QIAGEN	28104
Lipofectamine2000 transfection reagentEndo-free plasmid maxi kit	QIAGEN	12362
Lipofectamine2000 transfection reagent	ThermoFisher	11668019
Experimental Models: Cell lines
κLight stable line	Tian Lab	N/A
δLight stable line	Tian Lab	N/A
µLight stable line	Tian Lab	N/A
Experimental Models: Organisms/Strains
C57/BL6J	The Jackson Laboratory	N/A
κOR-Cre	Bruchas Lab	N/A
Recombinant DNA
pLVX_EF1a- vector	Tian Lab	N/A
pCMV_delta8.2	Addgene	12263
pAAV_hSyn- vector	Addgene	111068
pCMV-vector	Addgene	111054
pCMV_κLight1.3	Tian Lab	N/A
pCMV_δLight	Tian Lab	N/A
pCMV_µLight	Tian Lab	N/A
pCMV_µLight	Tian Lab	N/A
Software and Algorithms
Matlab R2022a/R2013b	Mathworks Inc	https://www.mathworks.com
ScanImage 5	Pologruto et al, 2003	http://scanimage.vidriotechnologies.com/
MetaXpress V6.6.3.55	Molecular Devices	https://support.moleculardevices.com/s/article/MetaXpress-6-Download-and-Update-Page
Ocular	Qimaging	https://www.qimaging.com/ocular
Igor Pro	WaveMetrics	https://www.wavemetrics.com
ImageJ V2.1.0/1.53c	Schneider et al, 2012	https://imagej.nih.gov/ij/index.html
Illustrator 2024	Adobe Systems Inc.	https://www.adobe.com/
Video Freeze V3.0.0.0	Med Associates Inc	https://med-associates.com/product/videofreeze-video-fear-conditioning-software/
Doric Neuroscience Studio V5.4.1.12	Doric Lenses	https://neuro.doriclenses.com/products/doric-neuroscience-studio-v5
Prism 9	GraphPad Inc	https://www.graphpad.com
Jupyter Notebook 6.4.6	Jupyter	https://jupyter.org
Excel 16.72	Microsoft	https://www.microsoft.com/en-us/microsoft-365/excel
Equipment
2-photon Microscope	Scientifica
Small Animal Stereotax	David Kopf Instruments	1900
Leica Stellaris 8 Confocal	Leica	Stellaris 8
Doric lenses fiber photometry	Doric Lenses
ImageXpress Microconfocal	Molecular Devices
